# Supplementary material for: Effect of stocking density on growth performance, gross energy, proximate analysis of meat, and stress response of mahseer (Tor soro) fry
Source: PeerJ. 2026 Apr 1;14:e21034. doi: 10.7717/peerj.21034 (PMC13050215; doi:10.7717/peerj.21034)
Supplement: Supplemental Information 1 [file peerj-14-21034-s001.xlsx]

## Sheet: Tabel 4 Cortisol and SOD
	Table 4. Cortisol and SOD content in the body of Tor soro fry reared at different stocking densities
	Parameter	Treatment
		Initial	1 fish/L	2 fish/L	3 fish/L	4 fish/L
	Cortisol (ng/ml)	5.56 ± 0.14	6.06± 0.19	6.79± 0, 13	9.05 ± 0.29	9.20 ± 0.27
	SOD (ng/mg)	2.56 ± 0.49	3.50± 0.89	4.96 ± 0.48	7.36 ± 0.40	7.79 ± 0.51
	RAW DATA
	CORTISOL (ng/ml)
	Treatment	Rep 1	Rep 2	Rep 3	Rep 4	Mean	SD	Mean ± SD
	Initial	5.4	5.6	5.73	5.5	5.5575	0.141038	5.56 ± 0.14
	1 fish/L	5.85	6.1	6.3	6	6.0625	0.188746	6.06± 0.19
	2 fish/L	6.65	6.8	6.95	6.75	6.7875	0.125	6.79± 0, 13
	3 fish/L	8.7	9.01	9.1	9.4	9.0525	0.288141	9.05 ± 0.29
	4 fish/L	9.1	9.6	9.02	9.06	9.195	0.271968	9.20 ± 0.27
	SOD (ng/mg)
	Treatment	Rep 1	Rep 2	Rep 3	Rep 4	Mean	SD	Mean ± SD
	Initial	1.88	2.53	2.85	2.98	2.56	0.491189	2.56 ± 0.49
	1 fish/L	2.24	3.89	4.29	3.58	3.5	0.888857	3.50± 0.89
	2 fish/L	4.38	5.21	5.47	4.78	4.96	0.480069	4.96 ± 0.48
	3 fish/L	7.53	6.96	7.11	7.84	7.36	0.400749	7.36 ± 0.40
	4 fish/L	7.18	7.6	8.02	8.36	7.79	0.511859	7.79 ± 0.51

## Sheet: Tabel.3 Proximat body
	RAW DATA TABLE 3
	1. Water Content (%)
	Treatment	Rep 1		Rep 2	Rep 3	Rep 4	Mean	SD	Mean ± SD
	Beginning	72.15		72.65	72.95	72.12	72.4675	0.403185	72.47 ± 0.40
	1 (15 fish)	69.36		69.4	69.67	68.46	69.2225	0.526648	69.22 ± 0.53
	2 (30 fish)	70.13		70.37	70.36	70.12	70.245	0.138684	70.25 ± 0.14
	3 (45 fish)	70		70.75	70.58	70.3	70.4075	0.328976	70.41 ± 0.33
	4 (60 fish)	74.01		73.81	73.59	73.56	73.7425	0.210297	73.74 ± 0.21
	* The sample in wet matter
	2. Ash (%)
	Treatment	Rep 1		Rep 2	Rep 3	Rep 4	Mean	SD	Mean ± SD
	Beginning	2.4		2.51	2.56	2.55	2.505	0.0732575	2.51 ± 0.07
	1 (15 fish)	3.34		3.11	3.3	3.22	3.2425	0.101448	3.24 ± 0.10
	2 (30 fish)	2.85		2.92	3.09	3.04	2.975	0.109697	2.98 ± 0.11
	3 (45 fish)	3.43		3.26	3.25	2.82	3.19	0.260128	3.19 ± 0.26
	4 (60 fish)	4.76		4.57	4.39	4.65	4.5925	0.155858	4.59 ± 0.16
	3. Fat/ Lipid (%)
	Treatment	Rep 1		Rep 2	Rep 3	Rep 4	Mean	SD	Mean ± SD
	Beginning	8.4		9.09	8.46	9.22	8.7925	0.422641	8.79 ± 0.42
	1 (15 fish)	9.54		9.45	9.53	9.4	9.48	0.0668331	9.48 ± 0.07
	2 (30 fish)	8.84		9.26	9.09	9.15	9.085	0.177858	9.09 ± 0.18
	3 (45 fish)	9.16		9.21	9.07	9.59	9.2575	0.229111	9.26 ± 0.23
	4 (60 fish)	6.35		6.76	6.94	6.48	6.6325	0.267005	6.63 ± 0.27
	4. Proteins (%)
	Treatment	Rep 1		Rep 2	Rep 3	Rep 4	Mean	SD	Mean ± SD
	Beginning	13.45		13.81	13.71	13.57	13.635	0.157797	13.64 ± 0.16
	1 (15 fish)	15.25		15.14	15.21	15.17	15.1925	0.0478714	15.19 ± 0.05
	2 (30 fish)	15.55		15.03	15.8	15.11	15.3725	0.365365	15.37 ± 0.37
	3 (45 fish)	16.35		16.49	16.47	16.51	16.455	0.0718795	16.46 ± 0.07
	4 (60 fish)	14.51		14.49	14.46	14.39	14.4625	0.0525198	14.46 ± 0.05
	5. Carbohydrate (%)
	Treatment	Rep 1		Rep 2	Rep 3	Rep 4	Mean	SD	Mean ± SD
	Beginning	3.6		1.94	2.32	2.54	2.6	0.711243	2.60 ± 0.71
	1 (15 fish)	2.51		2.9	2.29	3.75	2.8625	0.643189	2.86 ± 0.64
	2 (30 fish)	2.63		2.42	1.66	2.58	2.3225	0.450657	2.32 ± 0.45
	3 (45 fish)	1.06		0.29	0.63	0.78	0.69	0.320728	0.69 ± 0.32
	4 (60 fish)	0.37		0.37	0.62	0.92	0.57	0.261406	0.57 ± 0.26
	Rekapitulasi	Proximat Body Tissue
	Treatment	Fat (%)	Water (%)		Protein (%)	Ash (%)	Carbohydrate (%)
	Beginning	8.79 ± 0.42	72.47 ± 0.40		13.64 ± 0.16	2.51 ± 0.07	2.60 ± 0.71
	1 (15 fish)	9.48 ± 0.07	69.22 ± 0.53		15.19 ± 0.05	3.24 ± 0.10	2.86 ± 0.64
	2 (30 fish)	9.09 ± 0.18	70.25 ± 0.14		15.37 ± 0.37	2.98 ± 0.11	2.32 ± 0.45
	3 (45 fish)	9.26 ± 0.23	70.41 ± 0.33		16.46 ± 0.07	3.19 ± 0.26	0.69 ± 0.32
	4 (60 fish)	6.63 ± 0.27	73.74 ± 0.21		14.46 ± 0.05	4.59 ± 0.16	0.57 ± 0.26

## Sheet: Tabel. 2 Gross Energy
	Table 2. Gross Energy of mahseer fish seeds reared at different stocking densities
	Stocking Density (fish/L)	Gross Energy (kcal/g)
	1 (15 fish)	2151 ± 1,500d
	2 (30 fish)	1958 ± 1,707c
	3 (45 fish)	1442 ± 2,828a
	4 (60 fish)	1680 ± 2,061b
	Notes: The values followed by the same superscript in a row show significantly different (P<0.05).
	Raw Data Gross Energy (kcal/g)
	data (n = 4) for Gross Energy (kcal/g)
	Stocking Density	Rep 1	Rep 2	Rep 3	Rep 4	Mean	SD	Gross Energy (kcal/g)
	1 fish/L	2152.28	2149.28	2150.28	2152.28	2151.03	1.5	2151 ± 1,500
	2 fish/L	1957.65	1960.75	1957.99	1956.81	1958.3	1.70697	1958 ± 1,707
	3 fish/L	1442.55	1442.61	1438.69	1445.59	1442.36	2.82845	1442 ± 2,828
	4 fish/L	1678.76	1678.62	1679.85	1683.05	1680.07	2.06134	1680 ± 2,061

## Sheet: Tabel.1 Growth Performance
	Table 1. Growth performance of juvenile mahseer fish (Tor soro) with different stocking densities.
	Raw Data Table 1
	1. Initial Body Length (cm)
	Stocking Density	Rep 1	Rep 2	Rep 3	Rep 4	Mean	SD	Mean ± SD
	1 fish/L	5.26	5.25	5.31	5.33	5.2875	0.0386221	5.29 ± 0.04
	2 fish/L	5.23	5.22	5.24	5.31	5.25	0.0408248	5.25 ± 0.04
	3 fish/L	5.25	5.23	5.24	5.3	5.255	0.0310913	5.26 ± 0.03
	4 fish/L	5.22	5.21	5.24	5.26	5.2325	0.0221736	5.23 ± 0.02
	2. Initial Body Weight (gr)
	Stocking Density	U 1	U 2	U 3	U 4	Mean	SD	Mean ± SD
	1 fish/L	2.13	2.01	2.17	2.29	2.15	0.11547	2.15 ± 0.12
	2 fish/L	2.11	2.15	2.25	2.3	2.2025	0.0877021	2.20 ± 0.09
	3 fish/L	2.12	2.13	2.15	2.16	2.14	0.0182574	2.14 ± 0.02
	4 fish/L	2.1	2.12	2.22	2.17	2.1525	0.0537742	2.15 ± 0.05
	3. Final Body Length (cm)
	Stocking Density	U 1	U 2	U 3	U 4	Mean	SD	Mean ± SD
	1 fish/L	6.95	6.33	6.98	7.31	6.8925	0.408932	6.89 ± 0.41
	2 fish/L	6.31	6.38	6.48	6.75	6.48	0.193046	6.48 ± 0.19
	3 fish/L	6.35	6.34	6.41	6.35	6.3625	0.0320156	6.36 ± 0.03
	4 fish/L	5.55	5.5	5.6	5.63	5.57	0.0571548	5.57 ± 0.06
	4. Final Body Weight (gr)
	Stocking Density	U 1	U 2	U 3	U 4	Mean	SD	Mean ± SD
	1 fish/L	3.91	4.92	4.29	4.32	4.36	0.417373	4.36 ± 0.42
	2 fish/L	4.11	4.2	4.25	4.13	4.1725	0.0644851	4.17 ± 0.06
	3 fish/L	3.56	3.9	3.86	3.98	3.825	0.183576	3.83 ± 0.18
	4 fish/L	2.56	2.68	2.65	2.63	2.63	0.0509902	2.63 ± 0.05
	5. Absolute Length (cm)
	Stocking Density	U 1	U 2	U 3	U 4	Mean	SD	Mean ± SD
	1 fish/L	1.58	1.13	1.59	2.1	1.6	0.3964	1.60 ± 0.40
	2 fish/L	1.01	1.19	1.52	1.21	1.2325	0.211719	1.23 ± 0.21
	3 fish/L	1.13	1.03	1.08	1.15	1.0975	0.0537742	1.10 ± 0.05
	4 fish/L	0.31	0.4	0.35	0.3	0.34	0.0454606	0.34 ± 0.05
	6. Feed Conversion Ratio (FCR)
	Stocking Density	U 1	U 2	U 3	U 4	Mean	SD	Mean ± SD
	1 fish/L	1.7	1.6	1.9	1.75	1.7375	0.125	1.76 ± 0.13
	2 fish/L	2.8	2.85	3	2.65	2.825	0.144338	2.83 ± 0.14
	3 fish/L	2.8	2.75	2.9	3.2	2.9125	0.201556	2.91 ± 0.20
	4 fish/L	3	2.9	3.1	2.8	2.95	0.129099	2.95 ± 0.13

## Sheet: Fig 1. Graphic Growth Rate
	RAW DATA GRAFIK Fig 2
	Growth Rate (gr)
	Density (fish/L)	Rep 1	Rep 2	Rep 3	Rep 4	Mean	SD	Mean ± SD
	1 fish/L	2.53	2.32	2.31	1.65	2.2025	0.382045	2.20 ± 0.38
	2 fish/L	2	1.96	2.13	1.9	1.9975	0.0974252	2.00 ± 0.10		1 fish/L	2.2	0.38
	3 fish/L	1.84	1.67	1.7	1.57	1.695	0.111505	1.70 ± 0.11		2 fish/L	2	0.1
	4 fish/L	0.52	0.48	0.51	0.49	0.5	0.0182574	0.50 ± 0.02		3 fish/L	1.7	0.11
										4 fish/L	0.5	0.02
	Daily Growth Rate (%)
	Density (fish/L)	Rep 1	Rep 2	Rep 3	Rep 4	Mean	SD	Mean ± SD
	1 fish/L	1.2	1.27	1.06	1.14	1.1675	0.0892095	1.17 ± 0.09
	2 fish/L	1	1.05	1.17	1.05	1.0675	0.0722842	1.07 ± 0.07
	3 fish/L	1.1	0.93	0.95	0.9	0.97	0.0890693	0.97 ± 0.09
	4 fish/L	0.34	0.32	0.33	0.33	0.33	0.00816497	0.33 ± 0.01
	1 fish/L	1.17	0.09
	2 fish/L	1.07	0.07
	3 fish/L	0.97	0.09
	4 fish/L	0.33	0.01

## Sheet: Fig 2.  Graphic SR
	Tabel Raw Data Survival Rate
	Stocking Density (fish/L)	Rep 1	Rep 2	Rep 3	Rep 4	Mean	SD	Mean ± SD
	1 fish/L	92.67	95.75	98.27	100	96.6725	3.18827	96.67 ± 3.19
	2 fish/L	100	97.75	91.23	94.34	95.83	3.84948	95.83 ± 3.85
	3 fish/L	95.22	34.08	36.99	71.47	59.44	29.2806	59.44 ± 29.28
	4 fish/L	72.9	60.8	39.35	43.63	54.17	15.5509	54.17 ± 15.55
	1 fish/L	96.67	3.19
	2 fish/L	95.83	3.85
	3 fish/L	59.44	29.28
	4 fish/L	54.17	15.55
